# Supplementary material for: Urea-Mediated Biomineralization and Adsorption of Heavy-Metal Ions in Solution by the Urease-Producing Bacteria C7-12
Source: Microorganisms. 2026 Jan 13;14(1):171. doi: 10.3390/microorganisms14010171 (PMC12844014; doi:10.3390/microorganisms14010171)
Supplement: Supplementary file 1 [file microorganisms-14-00171-s001.zip]

Archive with 1 entries (1 files):
- microorganisms-4077936-supplementary.pdf
